# Supplementary material for: A high-throughput amplicon-based method for estimating outcrossing rates
Source: Plant Methods. 2019 May 18;15:47. doi: 10.1186/s13007-019-0433-9 (PMC6525360; doi:10.1186/s13007-019-0433-9)
Supplement: Supplementary file 2 — Additional file 2: Table S2. Read statistics for the amplicons (see attached Excel sheet). The total number of fragments (i.e. paired reads) per sample is shown, as is the number and percentage of fragments mapped to the PCR amplicons, and the number and percentage of fragments used for haplotype calling. The latter excluded low-frequency fragments (< 1%), as these most likely represent PCR or sequencing errors. [file 13007_2019_433_MOESM2_ESM.xlsx]

## Sheet: fragment counts
Table S2: Read statistics for the amplicons
Number of fragments (i.e. paired reads) per sample
sample	total number of fragments
25	3108942
26	2071195
27	2566227
28	3558269
29	5067095
30	6786569
31	4790186
32	3191330
33	2943333
34	1850513
35	2980436
36	4459515
P1	3985730
P2	6022658
Number of fragments associated to amplicons
sample	total number of fragments	% of fragments per sample	1_Carubv10013869m	2_Carubv10023806m	3_Carubv10018138m	4_Carubv10001640m	5_Carubv10001924m	6_Carubv10023818m	7_Carubv10005658m	8_Carubv10006001m	9_Carubv10006101m	10_Carubv10027375m	11_Carubv10011729m	12_Carubv10014733m
25	3048519	0.980565	538671	417977	342976	509375	445348	144121	24763	144247	325409	0	44538	111094
26	2025790	0.978078	309081	236326	225459	325747	288954	128744	32838	129331	239206	0	38996	71108
27	2510736	0.978376	310896	282931	197088	329383	264459	188598	30570	216029	470469	0	62711	157602
28	3487567	0.98013	598512	300905	319268	524366	482584	273668	52930	197409	515793	0	62566	159566
29	4970471	0.980931	811245	575982	470778	748509	639944	303824	55732	292230	728959	0	108392	234876
30	6652833	0.980294	1040239	684179	601282	929515	833852	503684	79790	420602	1057666	0	125100	376924
31	4678604	0.976706	554166	494002	387966	633755	570663	351887	65089	387604	822933	0	146509	264030
32	3122161	0.978326	313524	149859	166568	289514	262450	419945	137225	311163	690942	0	189048	191923
33	2881099	0.978856	346233	301732	248549	407923	369580	204750	35576	229095	502312	0	73873	161476
34	1812753	0.979595	238578	141906	153059	249392	243490	143821	44888	144627	295227	0	76483	81282
35	2918138	0.979098	414435	355612	286348	448940	400010	175442	38285	197839	392783	0	84531	123913
36	4362230	0.978185	686804	532271	485329	711036	631033	243885	52355	258008	507175	0	94713	159621
P1	3814975	0.957158	423960	326746	252204	438451	345528	380182	78318	397346	700752	0	191504	279984
P2	5884875	0.977123	772272	691941	589009	848424	684643	459683	146902	441954	683878	0	229592	336577
Number of fragments used for haplotyping (excluding low frequency fragments: technical and/or sequencing errors)
sample	total number of haplotyping fragments	% of fragments used for haplotyping	1_Carubv10013869m	2_Carubv10023806m	3_Carubv10018138m	4_Carubv10001640m	5_Carubv10001924m	6_Carubv10023818m	7_Carubv10005658m	8_Carubv10006001m	9_Carubv10006101m	10_Carubv10027375m	11_Carubv10011729m	12_Carubv10014733m
25	1713005	0.561914	351953	173828	171617	282333	266823	94526	14040	70577	212284	0	20132	54892
26	707782	0.349386	132545	53645	75541	115919	101206	53185	12547	36392	93573	0	9122	24107
27	1445799	0.575847	204359	118710	99778	185081	163940	127881	17695	107456	314508	0	25748	80643
28	1943548	0.557279	381173	119114	151517	282639	283605	174450	29054	91092	331250	0	22560	77094
29	2684936	0.540177	500203	227668	219924	395314	368233	196639	31041	135157	455168	0	45957	109632
30	3844823	0.577923	682974	294736	303307	522848	513707	335324	46487	205875	701912	0	49375	188278
31	2244459	0.479728	296989	181357	158564	293279	288311	227571	35847	154228	449044	0	51031	108238
32	1431009	0.458339	168408	45545	66806	128330	119055	236527	66684	112669	352562	0	58578	75845
33	1429777	0.496261	201761	110929	105873	194379	193003	128070	19594	95043	283263	0	28089	69773
34	917939	0.506378	144490	49634	66592	123104	128660	87975	24161	60781	173029	0	24784	34729
35	1467388	0.502851	246821	132469	122474	220287	216846	112273	20596	84892	229478	0	30018	51234
36	1968378	0.451232	371753	171438	185724	311549	299829	147490	26646	96917	267112	0	26704	63216
P1	2139442	0.560801	282054	130153	123384	239366	206425	249764	44398	192200	456589	0	77879	137230
P2	3362499	0.57138	529463	294969	296662	479702	424959	306048	86425	223595	460848	0	88573	171255
