# Supplementary material for: A high-throughput amplicon-based method for estimating outcrossing rates
Source: Plant Methods. 2019 May 18;15:47. doi: 10.1186/s13007-019-0433-9 (PMC6525360; doi:10.1186/s13007-019-0433-9)
Supplement: Supplementary file 3 — Additional file 3: Table S3. Results of statistical comparisons for the data shown in Fig. 6. [file 13007_2019_433_MOESM3_ESM.xlsx]

## Sheet: Table S3 Statistical tests for 
Table S3: Results of statistical comparisons for the data shown in Figure 6
amplicon	comparison	test	p.value
1_Carubv10013869m	CNL1_G insect net vs CNL1_R insect net	Paired t-test	0.894249
1_Carubv10013869m	CNL1_G bird net vs CNL1_R bird net	Paired t-test	0.609115
1_Carubv10013869m	bird net vs insect net	Welch Two Sample t-test	0.00012429
9_Carubv10006101m	CNL1_G insect net vs CNL1_R insect net	Paired t-test	0.42265
9_Carubv10006101m	CNL1_G bird net vs CNL1_R bird net	Paired t-test	0.494742
9_Carubv10006101m	bird net vs insect net	Welch Two Sample t-test	0.000486145
8_Carubv10006001m	CNL1_G insect net vs CNL1_R insect net	Paired t-test	0.42265
8_Carubv10006001m	CNL1_G bird net vs CNL1_R bird net	Paired t-test	0.515677
8_Carubv10006001m	bird net vs insect net	Welch Two Sample t-test	0.000213087
7_Carubv10005658m	CNL1_G insect net vs CNL1_R insect net	Paired t-test	0.42265
7_Carubv10005658m	CNL1_G bird net vs CNL1_R bird net	Paired t-test	0.336886
7_Carubv10005658m	bird net vs insect net	Welch Two Sample t-test	0.0143486
6_Carubv10023818m	CNL1_G insect net vs CNL1_R insect net	Paired t-test	0.191255
6_Carubv10023818m	CNL1_G bird net vs CNL1_R bird net	Paired t-test	0.496997
6_Carubv10023818m	bird net vs insect net	Welch Two Sample t-test	0.0010435
5_Carubv10001924m	CNL1_G insect net vs CNL1_R insect net	Paired t-test	0.42265
5_Carubv10001924m	CNL1_G bird net vs CNL1_R bird net	Paired t-test	0.537729
5_Carubv10001924m	bird net vs insect net	Welch Two Sample t-test	0.000366613
4_Carubv10001640m	CNL1_G insect net vs CNL1_R insect net	Paired t-test	0.802283
4_Carubv10001640m	CNL1_G bird net vs CNL1_R bird net	Paired t-test	0.489887
4_Carubv10001640m	bird net vs insect net	Welch Two Sample t-test	0.0006676
3_Carubv10018138m	CNL1_G insect net vs CNL1_R insect net	Paired t-test	0.252398
3_Carubv10018138m	CNL1_G bird net vs CNL1_R bird net	Paired t-test	0.505318
3_Carubv10018138m	bird net vs insect net	Welch Two Sample t-test	0.000221403
2_Carubv10023806m	CNL1_G insect net vs CNL1_R insect net	Paired t-test	NA
2_Carubv10023806m	CNL1_G bird net vs CNL1_R bird net	Paired t-test	0.388899
2_Carubv10023806m	bird net vs insect net	Welch Two Sample t-test	0.0104165
12_Carubv10014733m	CNL1_G insect net vs CNL1_R insect net	Paired t-test	0.42265
12_Carubv10014733m	CNL1_G bird net vs CNL1_R bird net	Paired t-test	0.203212
12_Carubv10014733m	bird net vs insect net	Welch Two Sample t-test	0.000925781
11_Carubv10011729m	CNL1_G insect net vs CNL1_R insect net	Paired t-test	0.42265
11_Carubv10011729m	CNL1_G bird net vs CNL1_R bird net	Paired t-test	0.848734
11_Carubv10011729m	bird net vs insect net	Welch Two Sample t-test	0.000710415
